# Supplementary material for: PLZF promotes compensatory lung growth by increasing HPMEC proliferation and angiogenesis
Source: PLoS One. 2025 Jul 2;20(7):e0325936. doi: 10.1371/journal.pone.0325936 (PMC12221005; doi:10.1371/journal.pone.0325936)
Supplement: S4 File — (ZIP) [file pone.0325936.s004.zip]

Archive with 43 entries (30 files):
- Raw data 1/
- Raw data 1/Figure 1/
- Raw data 1/Figure 1/date/
- Raw data 1/Figure 1/date/1C.xlsx
- Raw data 1/Figure 1/date/1D.xlsx
- Raw data 1/Figure 1/images/
- Raw data 1/Figure 1/images/1A.pdf
- Raw data 1/Figure 1/images/1B.pdf
- Raw data 1/Figure 1/images/1C/
- Raw data 1/Figure 1/images/1C/DAPDH.tif
- Raw data 1/Figure 1/images/1C/PLZF.tif
- Raw data 1/Figure 1/images/1C/Thumbs.db
- Raw data 1/Figure 2/
- Raw data 1/Figure 2/date/
- Raw data 1/Figure 2/date/2A.xlsx
- Raw data 1/Figure 2/date/2B.xlsx
- Raw data 1/Figure 2/date/2E.xls
- Raw data 1/Figure 2/date/2F.xlsx
- Raw data 1/Figure 2/images/
- Raw data 1/Figure 2/images/2A/
- Raw data 1/Figure 2/images/2A/GAPDH.tif
- Raw data 1/Figure 2/images/2A/PLZF.tif
- Raw data 1/Figure 2/images/2A/Thumbs.db
- Raw data 1/Figure 2/images/2C/
- Raw data 1/Figure 2/images/2C/OE-NC.tif
- Raw data 1/Figure 2/images/2C/OE-PLZF.tif
- Raw data 1/Figure 2/images/2C/Thumbs.db
- Raw data 1/Figure 2/images/2C/control.tif
- Raw data 1/Figure 2/images/2D/
- Raw data 1/Figure 2/images/2D/Control.tif
- Raw data 1/Figure 2/images/2D/OE-NC.tif
- Raw data 1/Figure 2/images/2D/OE-PLZF.tif
- Raw data 1/Figure 2/images/2D/Thumbs.db
- Raw data 1/Figure 2/images/2E/
- Raw data 1/Figure 2/images/2E/2E.jpg
- Raw data 1/Figure 2/images/2E/Thumbs.db
- Raw data 1/Figure 2/images/2F/
- Raw data 1/Figure 2/images/2F/CD31.tif
- Raw data 1/Figure 2/images/2F/CD34.tif
- Raw data 1/Figure 2/images/2F/GAPDH.tif
- Raw data 1/Figure 2/images/2F/Thumbs.db
- Raw data 1/Figure 2/images/2F/VEGF.tif
- Raw data 1/Figure 2/images/2F/bFGF.tif
