# Supplementary material for: PLZF promotes compensatory lung growth by increasing HPMEC proliferation and angiogenesis
Source: PLoS One. 2025 Jul 2;20(7):e0325936. doi: 10.1371/journal.pone.0325936 (PMC12221005; doi:10.1371/journal.pone.0325936)
Supplement: S4 File — (ZIP) [file pone.0325936.s004.zip › Raw data 1/Figure 1/date/1C.xlsx]

## Sheet: Sheet1
		PLZF CT						GAPDH CT					2-∆∆CT
	A4	26.17					A1	18.15						control
	A5	26.18	26.1733				A2	18.12	18.1433	8.03			1
	A6	26.17					A3	18.16
	B4	26.32					B1	18.17
	B5	26.6	26.46				B2	18.06	18.1633	8.29667	8.03	0.266667	0.831238
	B6	26.46					B3	18.26
	C4	26.38					C1	18.08
	C5	26.43	26.4033				C2	18.13	18.17	8.23333	8.03	0.203333	0.868541
	C6	26.4					C3	18.3
	D4	26.75					D1	18.41
	D5	26.36	26.4467				D2	18.2	18.3133	8.13333	8.03	0.103333	0.93088
	D6	26.23					D3	18.33
	E4	26.42					E1	18.25
	E5	26.3	26.3433				E2	18.26	18.2667	8.07667	8.03	0.0466667	0.968171
	E6	26.31					E3	18.29
	A10	28.68					A7	18.15						PNX
	A11	29.39	28.9967				A8	18.13	18.0567	10.94	8.03	2.91	0.133046
	A12	28.92					A9	17.89
	B10	29.32					B7	18.12
	B11	29.24	29.13				B8	18.17	18.11	11.02	8.03	2.99	0.125869
	B12	28.83					B9	18.04
	C10	28.73					C7	18.21
	C11	28.85	28.8367				C8	18.45	18.2833	10.5533	8.03	2.52333	0.173941
	C12	28.93					C9	18.19
	D10	29.13					D7	18.33
	D11	28.34	28.76				D8	18.47	18.35	10.41	8.03	2.38	0.192109
	D12	28.81					D9	18.25
	E10	29.25					E7	18.41
	E11	29.73	29.3733				E8	18.23	18.31	11.0633	8.03	3.03333	0.122145
	E12	29.14					E9	18.29
