# Supplementary material for: PLZF promotes compensatory lung growth by increasing HPMEC proliferation and angiogenesis
Source: PLoS One. 2025 Jul 2;20(7):e0325936. doi: 10.1371/journal.pone.0325936 (PMC12221005; doi:10.1371/journal.pone.0325936)
Supplement: S4 File — (ZIP) [file pone.0325936.s004.zip › Raw data 1/Figure 1/date/1D.xlsx]

## Sheet: Sheet1
		PLZF	GAPDH	PLZF/GAPDH
	control	67.5373	105.607	0.639518
		86.8209	126.949	0.683903
		74.231	120.111	0.618018
		57.0398	104.188	0.547471
		76.8713	127.081	0.604898
	PNX	26.5959	102.75	0.258841
		43.6453	123.458	0.353525
		39.7505	126.479	0.314285
		35.8803	102.516	0.349998
		31.5586	124.335	0.253819
