# Supplementary material for: PLZF promotes compensatory lung growth by increasing HPMEC proliferation and angiogenesis
Source: PLoS One. 2025 Jul 2;20(7):e0325936. doi: 10.1371/journal.pone.0325936 (PMC12221005; doi:10.1371/journal.pone.0325936)
Supplement: S4 File — (ZIP) [file pone.0325936.s004.zip › Raw data 1/Figure 2/date/2A.xlsx]

## Sheet: Sheet1
			PLZF			GAPDH			PLZF/GAPDH
		Control	22045.1	23053.4	19833.3	35134.7	37012.7	34523.6	0.694574	0.605994	0.577079
		PcDNA3.1-vector	24579.7	22466.1	22342.4	31618.9	40345	31603.2	0.774432	0.590556	0.650085
		PcDNA3.1-PLZF	33226.4	35517	40874.8	28463.3	36769.2	36978.5	1.04686	0.933619	1.18931
