# Supplementary material for: PLZF promotes compensatory lung growth by increasing HPMEC proliferation and angiogenesis
Source: PLoS One. 2025 Jul 2;20(7):e0325936. doi: 10.1371/journal.pone.0325936 (PMC12221005; doi:10.1371/journal.pone.0325936)
Supplement: S4 File — (ZIP) [file pone.0325936.s004.zip › Raw data 1/Figure 2/date/2B.xlsx]

## Sheet: Sheet1
0 h		1	2	3	4	5	6	7	8	9	10	11	12
	A	0.009	0.022	0.023	0.013	0.056	0.086	0.082	0.062	0.059	0.035	0.028	0.089	450
	B	0.038	0.231	0.132	0.324	0.064	0.046	0.029	0.063	0.052	0.037	0.073	0.058	450
	C	0.059	0.143	0.343	0.222	0.066	0.051	0.071	0.053	0.067	0.029	0.056	0.019	450
	D	0.073	0.327	0.165	0.272	0.067	0.021	0.028	0.055	0.049	0.015	0.034	0.046	450
	E	0.036	0.061	0.027	0.058	0.077	0.053	0.055	0.062	0.054	0.054	0.055	0.072	450
	F	0.069	0.091	0.066	0.064	0.083	0.048	0.098	0.029	0.052	0.063	0.064	0.053	450
	G	0.003	0.072	0.079	0.077	0.087	0.051	0.047	0.049	0.039	0.046	0.019	0.069	450
	H	0.025	0.067	0.033	0.064	0.025	0.045	0.049	0.051	0.048	0.096	0.087	0.053	450
24 h		1	2	3	4	5	6	7	8	9	10	11	12
	A	0.019	0.012	0.055	0.039	0.052	0.078	0.082	0.002	0.019	0.035	0.028	0.029	450
	B	0.076	0.231	0.245	0.251	0.064	0.012	0.049	0.028	0.083	0.068	0.047	0.076	450
	C	0.093	0.243	0.251	0.261	0.036	0.044	0.071	0.053	0.057	0.029	0.096	0.019	450
	D	0.043	0.253	0.404	0.356	0.029	0.008	0.028	0.055	0.049	0.015	0.014	0.046	450
	E	0.051	0.017	0.087	0.058	0.077	0.069	0.075	0.062	0.012	0.033	0.085	0.072	450
	F	0.069	0.098	0.039	0.064	0.083	0.048	0.098	0.052	0.033	0.093	0.064	0.053	450
	G	0.083	0.032	0.049	0.049	0.071	0.051	0.028	0.049	0.019	0.046	0.019	0.029	450
	H	0.033	0.029	0.082	0.064	0.025	0.045	0.039	0.062	0.048	0.077	0.017	0.053	450
48 h		1	2	3	4	5	6	7	8	9	10	11	12
	A	0.032	0.012	0.015	0.072	0.038	0.089	0.093	0.022	0.019	0.035	0.076	0.065	450
	B	0.044	0.254	0.295	0.305	0.072	0.012	0.049	0.028	0.083	0.055	0.047	0.039	450
	C	0.077	0.273	0.291	0.281	0.048	0.044	0.021	0.053	0.057	0.029	0.096	0.019	450
	D	0.033	0.465	0.453	0.443	0.029	0.008	0.028	0.055	0.068	0.082	0.098	0.016	450
	E	0.021	0.017	0.028	0.058	0.087	0.069	0.075	0.062	0.083	0.033	0.015	0.072	450
	F	0.069	0.098	0.069	0.064	0.013	0.048	0.098	0.022	0.033	0.033	0.064	0.078	450
	G	0.013	0.032	0.049	0.049	0.071	0.051	0.098	0.049	0.033	0.046	0.012	0.094	450
	H	0.093	0.029	0.082	0.064	0.025	0.045	0.039	0.062	0.048	0.077	0.017	0.053	450
72 h		1	2	3	4	5	6	7	8	9	10	11	12
	A	0.031	0.058	0.021	0.032	0.011	0.094	0.028	0.031	0.007	0.054	0.008	0.056	450
	B	0.038	0.324	0.342	0.356	0.066	0.048	0.017	0.064	0.051	0.067	0.055	0.049	450
	C	0.054	0.359	0.337	0.321	0.064	0.052	0.023	0.058	0.027	0.059	0.016	0.074	450
	D	0.092	0.557	0.585	0.623	0.065	0.087	0.052	0.057	0.049	0.055	0.051	0.038	450
	E	0.039	0.074	0.084	0.094	0.076	0.054	0.063	0.042	0.095	0.054	0.046	0.073	450
	F	0.069	0.029	0.065	0.006	0.068	0.048	0.092	0.051	0.015	0.097	0.064	0.053	450
	G	0.087	0.062	0.017	0.075	0.081	0.064	0.051	0.092	0.047	0.032	0.038	0.049	450
	H	0.064	0.065	0.088	0.095	0.054	0.045	0.075	0.034	0.037	0.046	0.012	0.053	450
96 h		1	2	3	4	5	6	7	8	9	10	11	12
	A	0.031	0.058	0.021	0.032	0.011	0.094	0.028	0.031	0.007	0.054	0.008	0.056	450
	B	0.038	0.367	0.387	0.399	0.066	0.048	0.017	0.064	0.051	0.067	0.055	0.049	450
	C	0.054	0.384	0.421	0.396	0.064	0.052	0.023	0.058	0.027	0.059	0.016	0.074	450
	D	0.092	0.765	0.812	0.904	0.065	0.087	0.052	0.057	0.049	0.055	0.051	0.038	450
	E	0.039	0.032	0.037	0.052	0.076	0.079	0.063	0.042	0.095	0.054	0.046	0.073	450
	F	0.069	0.029	0.065	0.006	0.068	0.048	0.092	0.051	0.015	0.097	0.064	0.053	450
	G	0.087	0.062	0.017	0.075	0.081	0.064	0.051	0.092	0.047	0.032	0.038	0.049	450
	H	0.064	0.065	0.088	0.095	0.054	0.045	0.075	0.034	0.037	0.046	0.012	0.053	450
