# Supplementary material for: PLZF promotes compensatory lung growth by increasing HPMEC proliferation and angiogenesis
Source: PLoS One. 2025 Jul 2;20(7):e0325936. doi: 10.1371/journal.pone.0325936 (PMC12221005; doi:10.1371/journal.pone.0325936)
Supplement: S4 File — (ZIP) [file pone.0325936.s004.zip › Raw data 1/Figure 2/date/2E.xls]

## Sheet: Sheet0
Depth	Name	Statistic	#Cells
	56.337		11205
>	Q1: FITC- , PI+	1.26	141
>	Q2: FITC+ , PI+	4.45	499	7.04	Control
>	Q3: FITC+ , PI-	2.59	290	7.23
>	Q4: FITC- , PI-	91.7	10275	5.85
	57.338		15915
>	Q1: FITC- , PI+	1.32	210
>	Q2: FITC+ , PI+	4.92	783
>	Q3: FITC+ , PI-	2.31	368
>	Q4: FITC- , PI-	91.4	14554
	58.339		10095
>	Q1: FITC- , PI+	1.4	141
>	Q2: FITC+ , PI+	3.83	387
>	Q3: FITC+ , PI-	2.02	204
>	Q4: FITC- , PI-	92.7	9363
	87.557		11010
>	Q1: FITC- , PI+	2.59	285
>	Q2: FITC+ , PI+	11.3	1239	16.56	OE-NC
>	Q3: FITC+ , PI-	5.26	579	14.75
>	Q4: FITC- , PI-	80.9	8907	15.11
	88.558		16365
>	Q1: FITC- , PI+	2.6	426
>	Q2: FITC+ , PI+	10.2	1676
>	Q3: FITC+ , PI-	4.55	744
>	Q4: FITC- , PI-	82.6	13519
	89.559		9750
>	Q1: FITC- , PI+	2.44	238
>	Q2: FITC+ , PI+	10.2	996
>	Q3: FITC+ , PI-	4.91	479
>	Q4: FITC- , PI-	82.4	8037
	94.564		9870
>	Q1: FITC- , PI+	3.09	305
>	Q2: FITC+ , PI+	11.8	1165	17.21	OE-PLZF
>	Q3: FITC+ , PI-	5.41	534	16.1
>	Q4: FITC- , PI-	79.7	7866	16.94
	95.565		10155
>	Q1: FITC- , PI+	2.45	249
>	Q2: FITC+ , PI+	10.8	1092
>	Q3: FITC+ , PI-	5.3	538
>	Q4: FITC- , PI-	81.5	8276
	96.566		9225
>	Q1: FITC- , PI+	2.64	244
>	Q2: FITC+ , PI+	11.4	1053
>	Q3: FITC+ , PI-	5.54	511
>	Q4: FITC- , PI-	80.4	7417
