# Supplementary material for: PLZF promotes compensatory lung growth by increasing HPMEC proliferation and angiogenesis
Source: PLoS One. 2025 Jul 2;20(7):e0325936. doi: 10.1371/journal.pone.0325936 (PMC12221005; doi:10.1371/journal.pone.0325936)
Supplement: S4 File — (ZIP) [file pone.0325936.s004.zip › Raw data 1/Figure 2/date/2F.xlsx]

## Sheet: Sheet1
	VEGF	bFGF	CD31	CD34	GAPDH	VEGF/GAPDH	bFGF/GAPDH	CD31/GAPDH	CD34/GAPDH
Control	25.9956	43.7644	47.1488	18.8721	126.803	0.205007	0.345136	0.371826	0.14883
	29.8435	21.3566	30.0704	16.3548	129.552	0.230359	0.16485	0.23211	0.126241
	18.1868	33.3753	32.2867	15.5083	122.105	0.148944	0.273333	0.264418	0.127008
PcDNA3.1-vector	30.3776	47.7312	51.7125	18.188	129.339	0.234867	0.369039	0.39982	0.140623
	26.8715	21.0084	29.6478	15.8595	128.854	0.208543	0.163041	0.230088	0.123081
	19.5628	36.3806	36.4028	17.904	121.347	0.161213	0.299806	0.299989	0.147543
PcDNA3.1-PLZF	56.7268	87.4512	87.5649	43.4878	122.331	0.463714	0.714871	0.715801	0.355492
	70.7626	95.1141	106.418	55.3595	134.09	0.527725	0.709331	0.79363	0.412854
	52.2102	97.7714	97.8124	44.7236	122.651	0.425681	0.797152	0.797485	0.364641
