# Supplementary material for: PLZF promotes compensatory lung growth by increasing HPMEC proliferation and angiogenesis
Source: PLoS One. 2025 Jul 2;20(7):e0325936. doi: 10.1371/journal.pone.0325936 (PMC12221005; doi:10.1371/journal.pone.0325936)
Supplement: S5 File — (ZIP) [file pone.0325936.s005.zip]

Archive with 21 entries (9 files):
- Raw data 2/
- Raw data 2/Figure 3/
- Raw data 2/Figure 3/images/
- Raw data 2/Figure 3/images/3A/
- Raw data 2/Figure 3/images/3A/Thumbs.db
- Raw data 2/Figure 3/images/3B/
- Raw data 2/Figure 3/images/3B/Thumbs.db
- Raw data 2/Figure 3/images/3D/
- Raw data 2/Figure 3/images/3D/Thumbs.db
- Raw data 2/Figure 3/images/3F/
- Raw data 2/Figure 3/images/3F/Thumbs.db
- Raw data 2/Figure 3/images/3G/
- Raw data 2/Figure 3/images/3G/Thumbs.db
- Raw data 2/Figure 3/images/3I/
- Raw data 2/Figure 3/images/3I/Thumbs.db
- Raw data 2/Figure 3/images/3J/
- Raw data 2/Figure 3/images/3J/Thumbs.db
- Raw data 2/Figure 3/images/3K/
- Raw data 2/Figure 3/images/3K/Thumbs.db
- Raw data 2/Figure 3/images/3L/
- Raw data 2/Figure 3/images/3L/Thumbs.db
