# Supplementary material for: PLZF promotes compensatory lung growth by increasing HPMEC proliferation and angiogenesis
Source: PLoS One. 2025 Jul 2;20(7):e0325936. doi: 10.1371/journal.pone.0325936 (PMC12221005; doi:10.1371/journal.pone.0325936)
Supplement: S6 File — (ZIP) [file pone.0325936.s006.zip]

Archive with 17 entries (7 files):
- Raw data 3/
- Raw data 3/Figure 4/
- Raw data 3/Figure 4/images/
- Raw data 3/Figure 4/images/4A/
- Raw data 3/Figure 4/images/4A/Thumbs.db
- Raw data 3/Figure 4/images/4C/
- Raw data 3/Figure 4/images/4C/Thumbs.db
- Raw data 3/Figure 4/images/4D/
- Raw data 3/Figure 4/images/4D/Thumbs.db
- Raw data 3/Figure 4/images/4F/
- Raw data 3/Figure 4/images/4F/Thumbs.db
- Raw data 3/Figure 4/images/4G/
- Raw data 3/Figure 4/images/4G/Thumbs.db
- Raw data 3/Figure 4/images/4H/
- Raw data 3/Figure 4/images/4H/Thumbs.db
- Raw data 3/Figure 4/images/4J/
- Raw data 3/Figure 4/images/4J/Thumbs.db
