# Supplementary material for: PLZF promotes compensatory lung growth by increasing HPMEC proliferation and angiogenesis
Source: PLoS One. 2025 Jul 2;20(7):e0325936. doi: 10.1371/journal.pone.0325936 (PMC12221005; doi:10.1371/journal.pone.0325936)
Supplement: S7 File — (ZIP) [file pone.0325936.s007.zip]

Archive with 40 entries (30 files):
- Raw data 4/
- Raw data 4/Figure 5/
- Raw data 4/Figure 5/date/
- Raw data 4/Figure 5/date/5A.xlsx
- Raw data 4/Figure 5/date/5B.xlsx
- Raw data 4/Figure 5/date/5C.xlsx
- Raw data 4/Figure 5/date/5D.xlsx
- Raw data 4/Figure 5/date/5G.xls
- Raw data 4/Figure 5/date/5H.xlsx
- Raw data 4/Figure 5/images/
- Raw data 4/Figure 5/images/5A/
- Raw data 4/Figure 5/images/5A/GAPDH.tif
- Raw data 4/Figure 5/images/5A/HO-1.tif
- Raw data 4/Figure 5/images/5A/NQO1.tif
- Raw data 4/Figure 5/images/5A/Nrf2.tif
- Raw data 4/Figure 5/images/5C/
- Raw data 4/Figure 5/images/5C/GAPDH.tif
- Raw data 4/Figure 5/images/5C/Nrf2.tif
- Raw data 4/Figure 5/images/5E/
- Raw data 4/Figure 5/images/5E/Control.tif
- Raw data 4/Figure 5/images/5E/OE-NC.tif
- Raw data 4/Figure 5/images/5E/OE-PLZF+si-Nrf2.tif
- Raw data 4/Figure 5/images/5E/OE-PLZF.tif
- Raw data 4/Figure 5/images/5E/Thumbs.db
- Raw data 4/Figure 5/images/5F/
- Raw data 4/Figure 5/images/5F/Control.tif
- Raw data 4/Figure 5/images/5F/OE-NC.tif
- Raw data 4/Figure 5/images/5F/OE-PLZF+si-Nrf2.tif
- Raw data 4/Figure 5/images/5F/OE-PLZF.tif
- Raw data 4/Figure 5/images/5F/Thumbs.db
- Raw data 4/Figure 5/images/5G/
- Raw data 4/Figure 5/images/5G/5G.jpg
- Raw data 4/Figure 5/images/5G/Thumbs.db
- Raw data 4/Figure 5/images/5H/
- Raw data 4/Figure 5/images/5H/GAPDH.tif
- Raw data 4/Figure 5/images/5H/HIF-1α.tif
- Raw data 4/Figure 5/images/5H/HO-1.tif
- Raw data 4/Figure 5/images/5H/Keap1.tif
- Raw data 4/Figure 5/images/5H/NQO1.tif
- Raw data 4/Figure 5/images/5H/VEGF.tif
