# Supplementary material for: PLZF promotes compensatory lung growth by increasing HPMEC proliferation and angiogenesis
Source: PLoS One. 2025 Jul 2;20(7):e0325936. doi: 10.1371/journal.pone.0325936 (PMC12221005; doi:10.1371/journal.pone.0325936)
Supplement: S7 File — (ZIP) [file pone.0325936.s007.zip › Raw data 4/Figure 5/date/5A.xlsx]

## Sheet: Sheet1
		Nrf2	HO-1	NQO1	GAPDH	Nrf2/GAPDH	HO-1/GAPDH	NQO1/GAPDH
	Control	45.6751	42.6594	61.3201	101.488	0.450055	0.42034	0.604211
		48.5191	47.6712	61.6917	109.839	0.441728	0.434008	0.561654
		33.9334	38.1335	60.8051	112.325	0.302101	0.339494	0.541334
	OE-NC	43.932	46.2352	62.9967	113.998	0.385376	0.40558	0.552614
		54.5149	43.4692	62.5483	103.968	0.524342	0.4181	0.60161
		43.2967	46.0066	73.4806	105.436	0.410643	0.436345	0.69692
	OE-PLZF	106.239	74.6415	107.819	124.511	0.85325	0.599479	0.865945
		91.7428	82.8718	108.747	112.626	0.814581	0.735815	0.965558
		77.2139	76.2014	109.551	103.592	0.745367	0.735594	1.05753
	si-NC	54.5747	51.5234	62.969	114.815	0.475328	0.448752	0.54844
		61.9026	41.4322	57.3483	109.198	0.566885	0.379424	0.525178
		41.0922	42.6485	63.6869	108.637	0.378254	0.392579	0.586237
	si-PLZF	24.92	19.9957	32.8073	112.919	0.220689	0.17708	0.290538
		19.9189	14.1622	30.9904	106.298	0.187387	0.133231	0.291542
		16.7877	16.87	26.9717	87.0263	0.192903	0.193849	0.309926
