# Supplementary material for: PLZF promotes compensatory lung growth by increasing HPMEC proliferation and angiogenesis
Source: PLoS One. 2025 Jul 2;20(7):e0325936. doi: 10.1371/journal.pone.0325936 (PMC12221005; doi:10.1371/journal.pone.0325936)
Supplement: S7 File — (ZIP) [file pone.0325936.s007.zip › Raw data 4/Figure 5/date/5B.xlsx]

## Sheet: Sheet1
		Nrf2 CT						GAPDH CT					2-∆∆CT
	A4	24.43					A1	18.11						Control
	A5	24.51	24.47				A2	18.09	17.975	6.495			1
	A6	24.26					A3	17.86
	B4	25.08					B1	18.01
	B5	24.56	24.8033				B2	18.05	18.0533	6.75	6.495	0.255	0.837987
	B6	24.77					B3	18.1
	C4	24.63					C1	18.24
	C5	24.95	24.8533				C2	17.97	18.07	6.78333	6.495	0.288333	0.818847
	C6	24.98					C3	18
	D4	24.89					D1	18.06						PcDNA3.1-vector
	D5	24.67	24.74				D2	18.09	18.1333	6.60667	6.495	0.111667	0.925518
	D6	24.66					D3	18.25
	E4	25.2					E1	18.01
	E5	24.58	24.7967				E2	18.05	18.0533	6.74333	6.495	0.248333	0.841868
	E6	24.61					E3	18.1
	F4	24.86					F1	18.01
	F5	24.91	24.9167				F2	18.07	18.0867	6.83	6.495	0.335	0.792784
	F6	24.98					F3	18.18
	G4	23.15					G1	18.1						PcDNA3.1-PLZF
	G5	23.23	23.25				G2	18.15	18.1167	5.13333	6.495	-1.36167	2.56982
	G6	23.37					G3	18.1
	H4	23.34					H1	18.01
	H5	22.52	23.09				H2	17.94	17.9633	5.12667	6.495	-1.36833	2.58172
	H6	23.41					H3	17.94
	A10	23.35					A7	17.9
	A11	23.3	23.3				A8	18.05	18.0667	5.23333	6.495	-1.26167	2.39773
	A12	23.25					A9	18.25
	B10	25.88					B7	18.25						PcDNA3.1-PLZF+si-Nrf2
	B11	26.13	25.88				B8	18.08	18.11	7.77	6.495	1.275	0.413225
	B12	25.63					B9	18
	C10	26.4					C7	18.07
	C11	25.47	25.9667				C8	18.12	18.0733	7.89333	6.495	1.39833	0.379367
	C12	26.03					C9	18.03
	D10	26.03					D7	18.07
	D11	26.06	26.02				D8	18.17	18.1133	7.90667	6.495	1.41167	0.375877
	D12	25.97					D9	18.1
