# Supplementary material for: PLZF promotes compensatory lung growth by increasing HPMEC proliferation and angiogenesis
Source: PLoS One. 2025 Jul 2;20(7):e0325936. doi: 10.1371/journal.pone.0325936 (PMC12221005; doi:10.1371/journal.pone.0325936)
Supplement: S7 File — (ZIP) [file pone.0325936.s007.zip › Raw data 4/Figure 5/date/5C.xlsx]

## Sheet: Sheet1
		Nrf2			GAPDH			Nrf2/GAPDH
	Control	28899	31497.8	27601.6	30861.8	29246.2	24685.6	0.976831	1.19003	1.0582
	OE-NC	28225	31969.2	33369.9	28123.3	28024.1	27469.5	0.954048	1.20784	1.27935
	OE-PLZF	17042.9	15235.1	8061.83	30374.9	28214.3	23837.5	0.576074	0.575603	0.309078
	OE-PLZF+si-Nrf2	12153.3	12244.3	7719.64	28978	20387.5	28341.3	0.410801	0.462608	0.295959
