# Supplementary material for: PLZF promotes compensatory lung growth by increasing HPMEC proliferation and angiogenesis
Source: PLoS One. 2025 Jul 2;20(7):e0325936. doi: 10.1371/journal.pone.0325936 (PMC12221005; doi:10.1371/journal.pone.0325936)
Supplement: S7 File — (ZIP) [file pone.0325936.s007.zip › Raw data 4/Figure 5/date/5D.xlsx]

## Sheet: Sheet1
0 h		1	2	3	4	5	6	7	8	9	10	11	12
	A	0.032	0.017	0.045	0.072	0.044	0.079	0.062	0.029	0.018	0.063	0.029	0.031	450
	B	0.018	0.342	0.251	0.137	0.012	0.093	0.014	0.052	0.077	0.067	0.015	0.038	450
	C	0.038	0.357	0.222	0.218	0.062	0.033	0.028	0.019	0.067	0.059	0.046	0.038	450
	D	0.063	0.349	0.217	0.137	0.038	0.031	0.075	0.055	0.029	0.064	0.049	0.089	450
	E	0.079	0.231	0.339	0.128	0.016	0.053	0.042	0.029	0.054	0.039	0.034	0.072	450
	F	0.062	0.062	0.075	0.062	0.029	0.087	0.016	0.061	0.051	0.059	0.065	0.024	450
	G	0.051	0.018	0.027	0.076	0.082	0.018	0.065	0.029	0.017	0.072	0.039	0.059	450
	H	0.094	0.055	0.028	0.041	0.038	0.059	0.049	0.009	0.093	0.046	0.029	0.013	450
24 h		1	2	3	4	5	6	7	8	9	10	11	12
	A	0.062	0.049	0.033	0.072	0.079	0.019	0.023	0.029	0.008	0.052	0.077	0.069	450
	B	0.018	0.252	0.249	0.267	0.012	0.093	0.033	0.052	0.087	0.067	0.015	0.078	450
	C	0.038	0.242	0.233	0.258	0.062	0.042	0.028	0.019	0.067	0.059	0.006	0.038	450
	D	0.063	0.302	0.298	0.284	0.009	0.031	0.075	0.055	0.029	0.072	0.049	0.089	450
	E	0.079	0.253	0.269	0.249	0.016	0.053	0.042	0.029	0.054	0.029	0.071	0.063	450
	F	0.062	0.029	0.075	0.012	0.029	0.087	0.016	0.073	0.051	0.059	0.065	0.024	450
	G	0.091	0.018	0.027	0.076	0.082	0.018	0.065	0.029	0.017	0.072	0.039	0.059	450
	H	0.028	0.055	0.062	0.041	0.038	0.049	0.089	0.009	0.093	0.046	0.029	0.053	450
48 h		1	2	3	4	5	6	7	8	9	10	11	12
	A	0.032	0.078	0.066	0.029	0.012	0.083	0.049	0.062	0.057	0.014	0.039	0.062	450
	B	0.044	0.253	0.243	0.277	0.016	0.048	0.047	0.094	0.048	0.067	0.055	0.058	450
	C	0.059	0.271	0.282	0.292	0.064	0.052	0.053	0.058	0.068	0.029	0.037	0.068	450
	D	0.072	0.452	0.401	0.437	0.068	0.043	0.052	0.067	0.049	0.056	0.066	0.049	450
	E	0.039	0.363	0.359	0.318	0.076	0.072	0.055	0.049	0.077	0.054	0.062	0.073	450
	F	0.069	0.043	0.065	0.066	0.087	0.028	0.012	0.039	0.035	0.049	0.064	0.053	450
	G	0.025	0.068	0.077	0.075	0.081	0.028	0.098	0.051	0.017	0.036	0.048	0.049	450
	H	0.094	0.065	0.058	0.065	0.012	0.045	0.029	0.051	0.047	0.022	0.039	0.053	450
72 h		1	2	3	4	5	6	7	8	9	10	11	12
	A	0.032	0.038	0.078	0.044	0.036	0.076	0.029	0.082	0.047	0.014	0.077	0.062	450
	B	0.049	0.322	0.361	0.346	0.016	0.048	0.057	0.094	0.088	0.067	0.055	0.052	450
	C	0.051	0.352	0.317	0.362	0.014	0.002	0.053	0.066	0.052	0.029	0.027	0.068	450
	D	0.022	0.572	0.624	0.658	0.021	0.043	0.073	0.086	0.049	0.056	0.016	0.049	450
	E	0.019	0.413	0.437	0.452	0.087	0.072	0.055	0.049	0.037	0.022	0.062	0.073	450
	F	0.089	0.043	0.022	0.066	0.087	0.028	0.012	0.029	0.035	0.049	0.064	0.053	450
	G	0.042	0.021	0.079	0.075	0.081	0.083	0.028	0.043	0.017	0.036	0.066	0.049	450
	H	0.098	0.081	0.031	0.035	0.012	0.089	0.029	0.065	0.047	0.022	0.039	0.053	450
96 h		1	2	3	4	5	6	7	8	9	10	11	12
	A	0.073	0.068	0.077	0.019	0.079	0.014	0.032	0.054	0.022	0.063	0.019	0.056	450
	B	0.097	0.402	0.358	0.371	0.079	0.028	0.041	0.038	0.038	0.067	0.089	0.093	450
	C	0.054	0.387	0.408	0.379	0.069	0.062	0.028	0.072	0.017	0.059	0.056	0.078	450
	D	0.089	0.854	0.763	0.799	0.044	0.012	0.075	0.032	0.049	0.025	0.068	0.046	450
	E	0.035	0.534	0.563	0.559	0.049	0.053	0.042	0.088	0.029	0.029	0.004	0.072	450
	F	0.069	0.062	0.028	0.032	0.029	0.038	0.016	0.054	0.031	0.039	0.069	0.024	450
	G	0.042	0.053	0.027	0.076	0.022	0.048	0.031	0.043	0.017	0.039	0.062	0.033	450
	H	0.031	0.039	0.055	0.004	0.028	0.059	0.019	0.049	0.041	0.046	0.078	0.053	450
