# Supplementary material for: PLZF promotes compensatory lung growth by increasing HPMEC proliferation and angiogenesis
Source: PLoS One. 2025 Jul 2;20(7):e0325936. doi: 10.1371/journal.pone.0325936 (PMC12221005; doi:10.1371/journal.pone.0325936)
Supplement: S7 File — (ZIP) [file pone.0325936.s007.zip › Raw data 4/Figure 5/date/5G.xls]

## Sheet: Sheet0
Depth	Name	Statistic	#Cells
	48..516		10125
>	Q1: FITC- , PI+	1.68	170
>	Q2: FITC+ , PI+	11.3	1149
>	Q3: FITC+ , PI-	9.52	964
>	Q4: FITC- , PI-	77.5	7842
	49.517		9945
>	Q1: FITC- , PI+	1.78	177	20.82	Control
>	Q2: FITC+ , PI+	11.7	1160	21.16
>	Q3: FITC+ , PI-	9.46	941	21.31
>	Q4: FITC- , PI-	77.1	7667
	50.518		9240
>	Q1: FITC- , PI+	1.9	176
>	Q2: FITC+ , PI+	11.6	1075
>	Q3: FITC+ , PI-	9.71	897
>	Q4: FITC- , PI-	76.8	7092
	51.519		9345
>	Q1: FITC- , PI+	1.86	174
>	Q2: FITC+ , PI+	12.3	1149
>	Q3: FITC+ , PI-	9.74	910
>	Q4: FITC- , PI-	76.1	7112
	52.52		13245
>	Q1: FITC- , PI+	5.44	720	22.04	OE-NC
>	Q2: FITC+ , PI+	12	1593	21.8
>	Q3: FITC+ , PI-	9.8	1298	20.05
>	Q4: FITC- , PI-	72.7	9634
	58.527		9900
>	Q1: FITC- , PI+	4.29	425
>	Q2: FITC+ , PI+	12.9	1282
>	Q3: FITC+ , PI-	7.15	708
>	Q4: FITC- , PI-	75.6	7485
	65.346		9600
>	Q1: FITC- , PI+	1.38	132
>	Q2: FITC+ , PI+	3.94	378
>	Q3: FITC+ , PI-	1.79	172
>	Q4: FITC- , PI-	92.9	8918
	66.347		10410
>	Q1: FITC- , PI+	1.54	160	5.73	OE-PLZF
>	Q2: FITC+ , PI+	4.22	439	6.09
>	Q3: FITC+ , PI-	1.87	195	6.1
>	Q4: FITC- , PI-	92.4	9616
	67.348		9630
>	Q1: FITC- , PI+	1.47	142
>	Q2: FITC+ , PI+	4.27	411
>	Q3: FITC+ , PI-	1.83	176
>	Q4: FITC- , PI-	92.4	8901
	102.425		9690
>	Q1: FITC- , PI+	0.55	53
>	Q2: FITC+ , PI+	6.38	618
>	Q3: FITC+ , PI-	4.29	416
>	Q4: FITC- , PI-	88.8	8603
	105.428		10035
>	Q1: FITC- , PI+	0.4	40	10.67	OE-PLZF+si-Nrf2
>	Q2: FITC+ , PI+	6.11	613	10.53
>	Q3: FITC+ , PI-	4.42	444	11.07
>	Q4: FITC- , PI-	89.1	8938
	108.431		9675
>	Q1: FITC- , PI+	0.6	58
>	Q2: FITC+ , PI+	6.11	591
>	Q3: FITC+ , PI-	4.96	480
>	Q4: FITC- , PI-	88.3	8546
