# Supplementary material for: PLZF promotes compensatory lung growth by increasing HPMEC proliferation and angiogenesis
Source: PLoS One. 2025 Jul 2;20(7):e0325936. doi: 10.1371/journal.pone.0325936 (PMC12221005; doi:10.1371/journal.pone.0325936)
Supplement: S7 File — (ZIP) [file pone.0325936.s007.zip › Raw data 4/Figure 5/date/5H.xlsx]

## Sheet: Sheet1
		Keap1			HIF-1α			HO-1			NQO1			VEGF			GAPDH			Keap1/GAPDH			HIF-1α/GAPDH			HO-1/GAPDH			NQO1/GAPDH			VEGF/GAPDH
	Control	15065	11890.4	12897.1	11139.2	14305.2	11858.6	14656.1	16404	15703.2	14586.5	10761.2	13113.7	14918.5	19499.7	14897	30861.8	29246.2	24685.6	0.509219	0.449237	0.494453	0.376521	0.540472	0.45464	0.495399	0.619765	0.602037	0.493046	0.406576	0.502759	0.504266	0.736728	0.571126
	OE-NC	14669.3	12610.5	13500.4	12719.8	16783.9	12720.3	13695.5	12742.8	18070.8	14864	9891.2	16353.2	16699.6	19259.7	17383	28123.3	28024.1	27469.5	0.495844	0.476444	0.517585	0.429949	0.634122	0.487676	0.46293	0.481441	0.692806	0.502425	0.373704	0.626956	0.564473	0.72766	0.666435
	OE-PLZF	31335.7	29739.5	26569.4	33597.7	31416.4	33373.8	30821.6	31274.5	34356.9	32149.5	32624	31216.5	32775.4	31687.2	32604.9	30374.9	28214.3	23837.5	1.05919	1.1236	1.01863	1.13565	1.18696	1.2795	1.04181	1.1816	1.31719	1.0867	1.23258	1.19679	1.10786	1.19719	1.25002
	OE-PLZF+si-Nrf2	20042.3	23555.8	18086.9	17941.7	25036	20685.6	19386.8	23300.8	23466	23701.1	19407.3	18674	27083.7	21090.3	23886.1	28978	20387.5	28341.3	0.67746	0.889972	0.693425	0.606457	0.945896	0.793053	0.655303	0.880336	0.899649	0.801132	0.733238	0.71593	0.915469	0.796821	0.915756
