# Supplementary material for: PLZF promotes compensatory lung growth by increasing HPMEC proliferation and angiogenesis
Source: PLoS One. 2025 Jul 2;20(7):e0325936. doi: 10.1371/journal.pone.0325936 (PMC12221005; doi:10.1371/journal.pone.0325936)
Supplement: S8 File — (ZIP) [file pone.0325936.s008.zip]

Archive with 22 entries (15 files):
- Raw data 5/
- Raw data 5/Figure 6/
- Raw data 5/Figure 6/date/
- Raw data 5/Figure 6/date/6B.xlsx
- Raw data 5/Figure 6/date/6D.xlsx
- Raw data 5/Figure 6/images/
- Raw data 5/Figure 6/images/6A/
- Raw data 5/Figure 6/images/6A/PNX+OE-PLZF.png
- Raw data 5/Figure 6/images/6A/PNX+pcDNA3.1 vector.jpg
- Raw data 5/Figure 6/images/6A/Thumbs.db
- Raw data 5/Figure 6/images/6C/
- Raw data 5/Figure 6/images/6C/PNX+OE-PLZF.tif
- Raw data 5/Figure 6/images/6C/PNX+pcDNA3.1 vector.tif
- Raw data 5/Figure 6/images/6C/Thumbs.db
- Raw data 5/Figure 6/images/6D/
- Raw data 5/Figure 6/images/6D/GAPDH.tif
- Raw data 5/Figure 6/images/6D/HIF-1α.tif
- Raw data 5/Figure 6/images/6D/Keap1.tif
- Raw data 5/Figure 6/images/6D/Nrf2.tif
- Raw data 5/Figure 6/images/6D/PLZF.tif
- Raw data 5/Figure 6/images/6D/Thumbs.db
- Raw data 5/Figure 6/images/6D/VEGF.tif
