# Supplementary material for: PLZF promotes compensatory lung growth by increasing HPMEC proliferation and angiogenesis
Source: PLoS One. 2025 Jul 2;20(7):e0325936. doi: 10.1371/journal.pone.0325936 (PMC12221005; doi:10.1371/journal.pone.0325936)
Supplement: S8 File — (ZIP) [file pone.0325936.s008.zip › Raw data 5/Figure 6/date/6B.xlsx]

## Sheet: Sheet1
	PNX	PNX+PLZF
	0.85	1.22
	0.84	1.57
	0.83	1.26
	0.88	1.22
	0.93	1.33
