# Supplementary material for: PLZF promotes compensatory lung growth by increasing HPMEC proliferation and angiogenesis
Source: PLoS One. 2025 Jul 2;20(7):e0325936. doi: 10.1371/journal.pone.0325936 (PMC12221005; doi:10.1371/journal.pone.0325936)
Supplement: S8 File — (ZIP) [file pone.0325936.s008.zip › Raw data 5/Figure 6/date/6D.xlsx]

## Sheet: Sheet1
		PLZF	Keap1	Nrf2	HIF-1α	VEGF	GAPDH	PLZF/GAPDH	Keap1/GAPDH	Nrf2/GAPDH	HIF-1α/GAPDH	VEGF/GAPDH
	PNX	36.4684	48.0768	28.3424	20.1121	44.6584	100.356	0.36339	0.479063	0.282419	0.200407	0.445
		30.6228	68.4164	32.5643	15	34.3765	103.867	0.294827	0.658692	0.31352	0.144415	0.330967
		38.3686	57.3449	37.1587	13.2407	46.3331	106.684	0.359646	0.537519	0.348305	0.124111	0.434301
		20.6343	77.0328	35.5074	17.1969	30.8935	108.911	0.189459	0.707298	0.326021	0.157898	0.283657
		17.2037	65.1231	24.0698	27.6317	39.8342	109.975	0.156433	0.592163	0.218866	0.251254	0.362211
	PNX+PcDNA3.1-PLZF	65.8083	27.5386	57	51.5103	91.5396	103.678	0.634735	0.265616	0.549777	0.496829	0.88292
		71.4655	33.5612	76.4155	46.9991	92.9123	101.564	0.703652	0.330445	0.75239	0.462755	0.914819
		65.1976	27.4535	79.4377	39.1346	97.211	104.859	0.621763	0.261813	0.757565	0.37321	0.927062
		55.6275	28.8372	66.936	47.4404	89.8467	107.093	0.519431	0.269272	0.625027	0.442983	0.83896
		59.345	16.6133	75.1759	58.1723	89.8525	112.619	0.526954	0.147517	0.667524	0.516541	0.797846
